# Supplementary material for: Forming 4-Methylcatechol as the Dominant Bioavailable Metabolite of Intraruminal Rutin Inhibits p-Cresol Production in Dairy Cows
Source: Metabolites. 2021 Dec 24;12(1):16. doi: 10.3390/metabo12010016 (PMC8780962; doi:10.3390/metabo12010016)
Supplement: Supplementary file 1 [file metabolites-12-00016-s001.zip]

Archive with 1 entries (1 files):
- metabolites-1524107-supplementary.pdf
